# Supplementary material for: OpenPBTA: The Open Pediatric Brain Tumor Atlas
Source: Cell Genom. 2023 May 31;3(7):100340. doi: 10.1016/j.xgen.2023.100340 (PMC10363844; doi:10.1016/j.xgen.2023.100340)
Supplement: Table S1. Table of specimens and associated metadata, clinical data, and histological data utilized in the OpenPBTA project, related to Figure 1 [file mmc2.xlsx]

## Sheet: README
Histology column

## Sheet: histologies_file
Kids_First_Biospecimen_ID

## Sheet: CNS_region_definitions
CNS_region
