# Supplementary material for: OpenPBTA: The Open Pediatric Brain Tumor Atlas
Source: Cell Genom. 2023 May 31;3(7):100340. doi: 10.1016/j.xgen.2023.100340 (PMC10363844; doi:10.1016/j.xgen.2023.100340)
Supplement: Table S2. Excel file with four sheets, where the first three represent tables of TMB, eight CNS mutational signatures, and chromothripsis events per sample, respectively, and the fourth sheet shows summarized genomic alterations across cancer groups, related to Figures 2 and 3 [file mmc3.xlsx]

## Sheet: tumor_mutation_burden
Kids_First_Biospecimen_ID

## Sheet: cns_mutational_signatures
Kids_First_Biospecimen_ID

## Sheet: chromothripsis_events
Kids_First_Biospecimen_ID

## Sheet: cancer_group_alterations
Cancer group
