# Supplementary material for: OpenPBTA: The Open Pediatric Brain Tumor Atlas
Source: Cell Genom. 2023 May 31;3(7):100340. doi: 10.1016/j.xgen.2023.100340 (PMC10363844; doi:10.1016/j.xgen.2023.100340)
Supplement: Table S3. Excel file with three sheets representing tables of TP53 scores, telomerase EXTEND scores, and quanTIseq immune scores, respectively, related to Figures 4 and 5 [file mmc4.xlsx]

## Sheet: tp53_scores
sample_id

## Sheet: telomerase_scores
Kids_First_Biospecimen_ID_RNA

## Sheet: quantiseq_fractions
Kids_First_Biospecimen_ID_RNA
