# Supplementary material for: OpenPBTA: The Open Pediatric Brain Tumor Atlas
Source: Cell Genom. 2023 May 31;3(7):100340. doi: 10.1016/j.xgen.2023.100340 (PMC10363844; doi:10.1016/j.xgen.2023.100340)
Supplement: Table S4. Excel file with six sheets representing the survival analyses performed for this manuscript, related to Figures 4 and 5 — See STAR Methods for details. [file mmc5.xlsx]

## Sheet: cox_reg_hgg_subtypes
term

## Sheet: logrank_hgg_subtypes
strata

## Sheet: cox_reg_tp53_telomerase_pbta
term

## Sheet: cox_reg_tp53_telomerase_epn
term

## Sheet: cox_reg_tp53_telomerase_dmg
term

## Sheet: cox_reg_quantiseq_mb
term
