# Supplementary material for: OpenPBTA: The Open Pediatric Brain Tumor Atlas
Source: Cell Genom. 2023 May 31;3(7):100340. doi: 10.1016/j.xgen.2023.100340 (PMC10363844; doi:10.1016/j.xgen.2023.100340)
Supplement: Table S5. Excel file with four sheets representing of all software and their respective versions used for the OpenPBTA project, including the R packages in the OpenPBTA Docker image, Python packages in the OpenPBTA Docker image, other command line tools in the OpenPBTA Docker image, and all software — Note that all software in the OpenPBTA Docker image was utilized within the analysis repository, but not all software was used for the final manuscript. [file mmc6.xlsx]

## Sheet: r_packages
R Package

## Sheet: python_libraries
Software

## Sheet: other_command_line_tools
Software

## Sheet: workflow_repository_tools
Software
